# Supplementary material for: Whole Exome Sequencing of Adult Indians with Apparently Acquired Aplastic Anaemia: Initial Experience at Tertiary Care Hospital
Source: Diseases. 2024 Sep 23;12(9):225. doi: 10.3390/diseases12090225 (PMC11430975; doi:10.3390/diseases12090225)
Supplement: Supplementary file 1 [file diseases-12-00225-s001.zip]

Archive with 2 entries (2 files):
- Supplementary_information.xlsx
- Supplementary_Table_S1.xls
