# Supplementary material for: Whole Exome Sequencing of Adult Indians with Apparently Acquired Aplastic Anaemia: Initial Experience at Tertiary Care Hospital
Source: Diseases. 2024 Sep 23;12(9):225. doi: 10.3390/diseases12090225 (PMC11430975; doi:10.3390/diseases12090225)
Supplement: Supplementary file 1 [file diseases-12-00225-s001.zip › Supplementary_information.xlsx]

## Sheet: Result_2
Well	Target	Cq Mean	Telomere length for 92 chromosome in kb	+_
G03	TC1	12.3732	12.7113	0.611773
H03	TC2	11.0114	0.804814	0.0387344
H01	TC3	12.5885	23.2814	1.1205
D03	TC4	12.1027	1.88226	0.0905898
E03	TC5	11.5111	8.48974	0.408597
A03	TC6	12.5832	11.3987	0.548603
C03	TC7	12.6519	17.6244	0.848235
C01	TC8	12.1073	3.5145	0.169147
D01	TC9	12.9788	6.20386	0.298582
F01	TC10	12.3841	5.7285	0.275703
B01	TC11	11.2871	15.9445	0.76738
F03	TC12	13.0959	15.6362	0.752543
A01	TC13	15.5358	7.77395	0.374147
G01	TC14	12.1129	20.495	0.986389
B03	TC15	11.9324	5.6521	0.272026
E01	TC16	12.0654	4.49635	0.216402
A05		15.0522	10.16	0.49
	Sum	24.4387	161.638	7.77935
	Average	1.52742	10.1023	0.486209

## Sheet: Raw Sheet
	Well	Fluor	Target	Content	Biological Set Name	Cq	Cq Mean	Cq Std. Dev	Starting Quantity (SQ)	Log Starting Quantity	SQ Mean	SQ Std. Dev	Set Point	Well Note	Per Chromosome end		CqTel	CqSCR	ddCq	REL T LEN	TOTAL TELOMERE LENGTH	+_		Telomere length for 92 chromosome	+_
	A01	SYBR	tel	Unkn		15.5358	15.5358	0				0	72		408.39 ± 19.65 kb		0.995774		-0.382446	-0.764893	0.715175	0.0344202	0.715175	7.77395	0.374147
	A02	SYBR	scr	Unkn		26.0082	26.0082	0				0	72				11.4682	1.37822		0	0	0	0
	A03	SYBR	tel	Unkn		12.5832	12.5832	0				0	72		10.7 ± 0.51 kb		-1.9568		-0.560771	-1.12154	1.04864	0.0504694	1.04864	11.3987	0.548603
	A04	SYBR	scr	Unkn		23.234	23.234	0				0	72				8.69398	-1.39602		0	0	0	0
	A05	SYBR	tel	Unkn		15.0522	15.0522	0				0	72		13.80 ± 0.66 kb		0.512206		-0.725557	-1.45111	1.35679	0.0653002	1.35679	14.7483	0.709813
	A06	SYBR	scr	Unkn		25.8678	25.8678	0				0	72				11.3278	1.23776		0	0	0	0
	B01	SYBR	tel	Unkn		11.2871	11.2871	0				0	72		17.43 ± 0.52 kb		-3.25287		-0.784402	-1.5688	1.46683	0.0705962	1.46683	15.9445	0.76738
	B02	SYBR	scr	Unkn		22.1615	22.1615	0				0	72				7.62154	-2.46846		0	0	0	0
	B03	SYBR	tel	Unkn		11.9324	11.9324	0				0	72		12.32 ± 0.58 kb		-2.60758		-0.27806	-0.55612	0.519972	0.0250254	0.519972	5.6521	0.272026
	B04	SYBR	scr	Unkn		22.3005	22.3005	0				0	72				7.76048	-2.32952		0	0	0	0
	C01	SYBR	tel	Unkn		12.1073	12.1073	0				0	72		12.15 ± 0.57 kb		-2.43275		0.172899	0.345798	0.323321	0.0155609	0.323321	3.5145	0.169147
	C02	SYBR	scr	Unkn		22.0244	22.0244	0				0	72				7.48435	-2.60565		0	0	0	0
	C03	SYBR	tel	Unkn		12.6519	12.6519	0				0	72		13.30 ± 0.62 kb		-1.88809		-0.86705	-1.7341	1.62138	0.0780345	1.62138	17.6244	0.848235
	C04	SYBR	scr	Unkn		23.609	23.609	0				0	72				9.06896	-1.02104		0	0	0	0
	D01	SYBR	tel	Unkn		12.9788	12.9788	0				0	72		14.82 ± 0.70 kb		-1.5612		-0.305205	-0.610409	0.570733	0.0274684	0.570733	6.20386	0.298582
	D02	SYBR	scr	Unkn		23.374	23.374	0				0	72				8.83401	-1.25599		0	0	0	0
	D03	SYBR	tel	Unkn		12.1027	12.1027	0				0	72		11.98 ± 0.57 kb		-2.43732		-0.0925992	-0.185198	0.173161	0.00833393	0.173161	1.88226	0.0905898
	D04	SYBR	scr	Unkn		22.2853	22.2853	0				0	72				7.74528	-2.34472		0	0	0	0
	E01	SYBR	tel	Unkn		12.0654	12.0654	0				0	72		10.56 ± 0.50 kb		-2.47459		-0.221202	-0.442404	0.413647	0.0199082	0.413647	4.49635	0.216402
	E02	SYBR	scr	Unkn		22.3766	22.3766	0				0	72				7.83662	-2.25338		0	0	0	0
	E03	SYBR	tel	Unkn		11.5111	11.5111	0				0	72		12.41 ± 0.59 kb		-3.02889		-0.41766	-0.835321	0.781025	0.0375894	0.781025	8.48974	0.408597
	E04	SYBR	scr	Unkn		22.0188	22.0188	0				0	72				7.47877	-2.61123		0	0	0	0
	F01	SYBR	tel	Unkn		12.3841	12.3841	0				0	72		10.25 ± 0.48 kb		-2.15592		0.281819	0.563638	0.527001	0.0253637	0.527001	5.7285	0.275703
	F02	SYBR	scr	Unkn		22.1923	22.1923	0				0	72				7.65226	-2.43774		0	0	0	0
	F03	SYBR	tel	Unkn		13.0959	13.0959	0				0	72		10.56 ± 0.50 kb		-1.44409		0.769236	1.53847	1.43847	0.0692312	1.43847	15.6362	0.752543
	F04	SYBR	scr	Unkn		22.4167	22.4167	0				0	72				7.87668	-2.21332		0	0	0	0
	G01	SYBR	tel	Unkn		12.1129	12.1129	0				0	72		13.49 ± 0.64 kb		-2.42709		-1.00827	-2.01654	1.88546	0.0907442	1.88546	20.495	0.986389
	G02	SYBR	scr	Unkn		23.2112	23.2112	0				0	72				8.67118	-1.41882		0	0	0	0
	G03	SYBR	tel	Unkn		12.3732	12.3732	0				0	72		10.86 ±0.52 kb		-2.16676		-0.625343	-1.25069	1.16939	0.0562808	1.16939	12.7113	0.611773
	G04	SYBR	scr	Unkn		23.0886	23.0886	0				0	72				8.54858	-1.54142		0	0	0	0
	H01	SYBR	tel	Unkn		12.5885	12.5885	0				0	72		10.34 ± 0.48 kb		-1.95145		-1.14535	-2.2907	2.14181	0.103082	2.14181	23.2814	1.1205
	H02	SYBR	scr	Unkn		23.8239	23.8239	0				0	72				9.2839	-0.806101		0	0	0	0
	H03	SYBR	tel	Unkn		11.0114	11.0114	0				0	72		10.96 ± 0.52 kb		-3.52858		0.0395936	0.0791871	0.07404	0.00356342	0.07404	0.804814	0.0387344
	H04	SYBR	scr	Unkn		21.0618	21.0618	0				0	72				6.52182	-3.56818		0	0	0	0

## Sheet: Result
Well	Fluor	Target	Cq	Cq Mean	Telomere length for 92 chromosome	+_
G03	SYBR	tel	12.3732	12.3732	12.7113	0.611773	kb
H03	SYBR	tel	11.0114	11.0114	0.804814	0.0387344	kb
H01	SYBR	tel	12.5885	12.5885	23.2814	1.1205	kb
D03	SYBR	tel	12.1027	12.1027	1.88226	0.0905898	kb
E03	SYBR	tel	11.5111	11.5111	8.48974	0.408597	kb
A03	SYBR	tel	12.5832	12.5832	11.3987	0.548603	kb
C03	SYBR	tel	12.6519	12.6519	17.6244	0.848235	kb
C01	SYBR	tel	12.1073	12.1073	3.5145	0.169147	kb
D01	SYBR	tel	12.9788	12.9788	6.20386	0.298582	kb
F01	SYBR	tel	12.3841	12.3841	5.7285	0.275703	kb
B01	SYBR	tel	11.2871	11.2871	15.9445	0.76738	kb
F03	SYBR	tel	13.0959	13.0959	15.6362	0.752543	kb
A01	SYBR	tel	15.5358	15.5358	7.77395	0.374147	kb
G01	SYBR	tel	12.1129	12.1129	20.495	0.986389	kb
B03	SYBR	tel	11.9324	11.9324	5.6521	0.272026	kb
E01	SYBR	tel	12.0654	12.0654	4.49635	0.216402	kb
A05	SYBR	tel	15.0522	15.0522	10.16	0.49
					10.1023
