# Supplementary material for: Whole Exome Sequencing of Adult Indians with Apparently Acquired Aplastic Anaemia: Initial Experience at Tertiary Care Hospital
Source: Diseases. 2024 Sep 23;12(9):225. doi: 10.3390/diseases12090225 (PMC11430975; doi:10.3390/diseases12090225)
Supplement: Supplementary file 1 [file diseases-12-00225-s001.zip › Supplementary_Table_S1.xls]

## Sheet: Sheet1
Sample#	Age/Median age	Sex	Cyclosporin response	Blood Transfusion	History
1	26	Male	No	Yes	NA
2	38	Male	Yes	No	NA
3	30	Female	Yes	No	NA
4	38	Male	Yes	No	NA
5	40	Female	Yes	No	Under Menabol steroid
6	26	Male	No	Yes	NA
7	52	Male	No	Yes	NA
9	25	Male	Yes	No	Probably Myelin reactive?
11	20	Female	No	Yes	NA
12	26	Male	Yes	No	3-6 months response time
13	17	Male	Yes	No	NA
14	25	Male	No	Yes	NA
15	19	Female	Yes	No	NA
16	17	Male	Yes	No	NA
17	16	Female	No	Yes	Folic acid
18	33	Female	No	Yes	NA
19	27	Male	Yes	No	NA
20	45	Female	Yes	No	Partial
21	28	Male	No	Yes	NA
30	32	Male	Yes	No	NA
37	17	Female	Yes	No	NA
38	37	Male	Yes	No	Very good responder
40	24	Female	NA	NA	NA
41	35	Male	Yes	No	Probably responder and with Mycophenolate Mofetil (MMF)
44	17	Male	Yes	No	NA
46	22	Male	Yes	No	NA
47	29	Female	Yes	No	Probably responder and with Mycophenolate Mofetil (MMF)
48	58	Female	Yes	No	NA
49	23	Female	No	Yes	NA
50	24	Male	Yes	No	NA
51	23	Female	No	Yes	NA
